# Supplementary material for: Population-level implications of the Israeli booster campaign to curtail COVID-19 resurgence
Source: Sci Transl Med. 2022 Apr 12:eabn9836. doi: 10.1126/scitranslmed.abn9836 (PMC9012104; doi:10.1126/scitranslmed.abn9836)
Supplement: Supplementary file 3 — Data files S1 and S2 [file scitranslmed.abn9836_data_files.zip]

Archive with 2 entries (2 files):
- abn9836_data_file_s1.xlsx
- abn9836_data_file_s2.xlsx
