# Supplementary material for: Population-level implications of the Israeli booster campaign to curtail COVID-19 resurgence
Source: Sci Transl Med. 2022 Apr 12:eabn9836. doi: 10.1126/scitranslmed.abn9836 (PMC9012104; doi:10.1126/scitranslmed.abn9836)
Supplement: Supplementary file 3 — Data files S1 and S2 [file scitranslmed.abn9836_data_files.zip › abn9836_data_file_s1.xlsx]

## Sheet: data_file_S1
dates	detected_NoBoost	detected_Boost	detected_Boost60	detected_Boost40	severe_NoBoost	severe_Boost	severe_Boost60	severe_Boost40	R_NoBoost	R_Boost	R_Boost60	R_Boost40	detected_Early	detected_Late	severe_Early	severe_Late	R_early	R_late
2021-07-01	338.149	338.149	338.149	338.149	7.16718	7.16718	7.16718	7.16718					338.149	338.149	7.16718	7.16718
2021-07-02	359.063	359.063	359.063	359.063	7.31542	7.31542	7.31542	7.31542					359.063	359.063	7.31542	7.31542
2021-07-03	382.476	382.476	382.476	382.476	7.57813	7.57813	7.57813	7.57813	2.85594	2.85594	2.85594	2.85594	382.476	382.476	7.57813	7.57813	2.85594	2.85594
2021-07-04	405.572	405.572	405.572	405.572	7.88293	7.88293	7.88293	7.88293	2.01808	2.01808	2.01808	2.01808	405.572	405.572	7.88293	7.88293	2.01808	2.01808
2021-07-05	430.459	430.459	430.459	430.459	8.26522	8.26522	8.26522	8.26522	1.6598	1.6598	1.6598	1.6598	430.459	430.459	8.26522	8.26522	1.6598	1.6598
2021-07-06	457.619	457.619	457.619	457.619	8.72527	8.72527	8.72527	8.72527	1.48026	1.48026	1.48026	1.48026	457.619	457.619	8.72527	8.72527	1.48026	1.48026
2021-07-07	486.99	486.99	486.99	486.99	9.25066	9.25066	9.25066	9.25066	1.38271	1.38271	1.38271	1.38271	486.99	486.99	9.25066	9.25066	1.38271	1.38271
2021-07-08	518.817	518.817	518.817	518.817	9.84195	9.84195	9.84195	9.84195	1.32814	1.32814	1.32814	1.32814	518.817	518.817	9.84195	9.84195	1.32814	1.32814
2021-07-09	553.328	553.328	553.328	553.328	10.4956	10.4956	10.4956	10.4956	1.29772	1.29772	1.29772	1.29772	553.328	553.328	10.4956	10.4956	1.29772	1.29772
2021-07-10	590.962	590.962	590.962	590.962	11.2206	11.2206	11.2206	11.2206	1.28179	1.28179	1.28179	1.28179	590.962	590.962	11.2206	11.2206	1.28179	1.28179
2021-07-11	631.39	631.39	631.39	631.39	12.0069	12.0069	12.0069	12.0069	1.27327	1.27327	1.27327	1.27327	631.39	631.39	12.0069	12.0069	1.27327	1.27327
2021-07-12	674.861	674.861	674.861	674.861	12.8579	12.8579	12.8579	12.8579	1.26905	1.26905	1.26905	1.26905	674.861	674.861	12.8579	12.8579	1.26905	1.26905
2021-07-13	721.537	721.537	721.537	721.537	13.775	13.775	13.775	13.775	1.2672	1.2672	1.2672	1.2672	721.537	721.537	13.775	13.775	1.2672	1.2672
2021-07-14	771.633	771.633	771.633	771.633	14.7627	14.7627	14.7627	14.7627	1.26664	1.26664	1.26664	1.26664	771.633	771.633	14.7627	14.7627	1.26664	1.26664
2021-07-15	825.484	825.484	825.484	825.484	15.827	15.827	15.827	15.827	1.2669	1.2669	1.2669	1.2669	825.484	825.484	15.827	15.827	1.2669	1.2669
2021-07-16	883.227	883.227	883.227	883.227	16.9692	16.9692	16.9692	16.9692	1.26831	1.26831	1.26831	1.26831	883.227	883.227	16.9692	16.9692	1.26831	1.26831
2021-07-17	941.413	941.413	941.413	941.413	18.1095	18.1095	18.1095	18.1095	1.26442	1.26442	1.26442	1.26442	941.413	941.413	18.1095	18.1095	1.26442	1.26442
2021-07-18	1000.4	1000.4	1000.4	1000.4	19.261	19.261	19.261	19.261	1.25747	1.25747	1.25747	1.25747	1000.34	1000.4	19.2544	19.261	1.25739	1.25747
2021-07-19	1064.18	1064.18	1064.18	1064.18	20.5177	20.5177	20.5177	20.5177	1.25348	1.25348	1.25348	1.25348	1063.94	1064.18	20.4933	20.5177	1.25321	1.25348
2021-07-20	1133.57	1133.57	1133.57	1133.57	21.8983	21.8983	21.8983	21.8983	1.25248	1.25248	1.25248	1.25248	1132.58	1133.57	21.7871	21.8983	1.25147	1.25248
2021-07-21	1209.37	1209.37	1209.37	1209.37	23.4199	23.4199	23.4199	23.4199	1.25399	1.25399	1.25399	1.25399	1206.39	1209.37	23.0768	23.4199	1.25122	1.25399
2021-07-22	1290.73	1290.73	1290.73	1290.73	25.093	25.093	25.093	25.093	1.25583	1.25583	1.25583	1.25583	1283.85	1290.73	24.3073	25.093	1.2501	1.25583
2021-07-23	1377.53	1377.53	1377.53	1377.53	26.9163	26.9163	26.9163	26.9163	1.25721	1.25721	1.25721	1.25721	1364.45	1377.53	25.4638	26.9163	1.24764	1.25721
2021-07-24	1475.84	1475.84	1475.84	1475.84	29.0288	29.0288	29.0288	29.0288	1.26305	1.26305	1.26305	1.26305	1453.57	1475.84	26.6475	29.0288	1.24878	1.26305
2021-07-25	1586.69	1586.69	1586.69	1586.69	31.4448	31.4448	31.4448	31.4448	1.27196	1.27196	1.27196	1.27196	1552.69	1586.69	27.9921	31.4448	1.25319	1.27196
2021-07-26	1704.81	1704.81	1704.81	1704.81	34.0382	34.0382	34.0382	34.0382	1.27783	1.27783	1.27783	1.27783	1656.92	1704.81	29.4578	34.0382	1.2554	1.27783
2021-07-27	1829.9	1829.9	1829.9	1829.9	36.8005	36.8005	36.8005	36.8005	1.28059	1.28059	1.28059	1.28059	1764.04	1829.9	30.8383	36.8005	1.254	1.28059
2021-07-28	1961.88	1961.88	1961.88	1961.88	39.7281	39.7281	39.7281	39.7281	1.28074	1.28074	1.28074	1.28074	1872.9	1961.88	32.0715	39.7281	1.24926	1.28074
2021-07-29	2102.71	2102.71	2102.71	2102.71	42.8184	42.8184	42.8184	42.8184	1.28015	1.28015	1.28015	1.28015	1984.31	2102.71	33.1195	42.8184	1.24295	1.28015
2021-07-30	2252.29	2252.29	2252.29	2252.29	46.0609	46.0609	46.0609	46.0609	1.2788	1.2788	1.2788	1.2788	2097.62	2252.29	34.0018	46.0609	1.23549	1.2788
2021-07-31	2411.24	2411.24	2411.24	2411.24	49.4718	49.4718	49.4718	49.4718	1.27707	1.27707	1.27707	1.27707	2212.58	2411.24	34.7298	49.4718	1.2274	1.27707
2021-08-01	2578.65	2578.45	2578.45	2578.45	53.0989	53.0792	53.0792	53.0792	1.27442	1.27432	1.27432	1.27432	2328.07	2578.65	35.4753	53.0989	1.21856	1.27442
2021-08-02	2754.52	2753.77	2753.77	2753.77	56.9549	56.8813	56.8813	56.8813	1.271	1.27067	1.27067	1.27067	2443.59	2754.52	36.3045	56.9549	1.20927	1.271
2021-08-03	2938.52	2935.44	2935.44	2935.44	61.0339	60.6989	60.6989	60.6989	1.26684	1.26561	1.26561	1.26561	2555.21	2938.52	37.0229	61.0339	1.19813	1.26684
2021-08-04	3130.65	3121.41	3121.41	3121.41	65.3345	64.3048	64.3048	64.3048	1.26215	1.25881	1.25881	1.25881	2661.6	3130.65	37.5866	65.3345	1.1855	1.26215
2021-08-05	3331.77	3310.48	3310.48	3310.48	69.8752	67.5277	67.5277	67.5277	1.25744	1.25058	1.25058	1.25058	2762.43	3331.77	38.0019	69.8752	1.17216	1.25744
2021-08-06	3541.31	3501.02	3501.02	3501.02	74.6405	70.323	70.323	70.323	1.25251	1.24108	1.24108	1.24108	2857.05	3541.31	38.2851	74.6405	1.15853	1.25251
2021-08-07	3757.85	3690.24	3690.24	3690.24	79.602	72.6292	72.6292	72.6292	1.24696	1.23016	1.23016	1.23016	2943.83	3757.85	38.4404	79.602	1.14449	1.24696
2021-08-08	3988.15	3886.76	3886.76	3886.76	84.832	74.8952	74.8952	74.8952	1.24317	1.22141	1.22141	1.22141	3027.78	3988.15	38.6046	84.832	1.13242	1.24317
2021-08-09	4235.01	4094.19	4094.19	4094.19	90.3855	77.3789	77.3789	77.3789	1.24133	1.21548	1.21548	1.21548	3110.48	4235.01	38.8495	90.3855	1.12264	1.24133
2021-08-10	4502.14	4310.95	4310.95	4310.95	96.3499	79.6221	79.6221	79.6221	1.2416	1.21106	1.21106	1.21106	3189.32	4502.14	39.0696	96.3499	1.11373	1.2416
2021-08-11	4790.26	4535.05	4535.05	4535.05	102.747	81.5002	81.5002	81.5002	1.24311	1.20704	1.20704	1.20704	3263	4790.26	39.2346	102.747	1.10508	1.24311
2021-08-12	5098.42	4762.87	4763.04	4762.88	109.556	82.9203	82.922	82.9203	1.24474	1.20229	1.20233	1.20229	3329	5098.42	39.3209	109.556	1.09586	1.24474
2021-08-13	5428.72	4995	4995.57	4995.03	116.828	83.9992	84.0055	83.9992	1.2465	1.19721	1.19734	1.19721	3387.12	5428.72	39.35	116.828	1.08628	1.2465
2021-08-14	5788.04	5235.44	5236.68	5235.51	124.721	84.8423	84.8561	84.8425	1.24943	1.19289	1.19313	1.19291	3439.67	5788.04	39.3619	124.721	1.07731	1.24943
2021-08-15	6174.14	5482.03	5486.19	5482.15	133.198	85.7934	85.8506	85.7939	1.25221	1.18871	1.18951	1.18873	3486.79	6173.62	39.38	133.145	1.06897	1.25211
2021-08-16	6587.14	5733.68	5744.93	5733.87	142.256	86.9977	87.1642	86.9986	1.25443	1.18441	1.18646	1.18444	3529.46	6585.09	39.4145	142.06	1.06148	1.25406
2021-08-17	7024.55	5978.81	6005.66	5979.29	151.842	87.9285	88.3311	87.9302	1.25538	1.17781	1.18235	1.17788	3561.77	7016.15	39.3752	150.949	1.05296	1.25399
2021-08-18	7487.48	6215.14	6267.12	6216.25	161.971	88.4939	89.2685	88.4975	1.25535	1.16932	1.17729	1.16949	3580.02	7462.28	39.2347	159.232	1.04257	1.25156
2021-08-19	7978.82	6442.57	6529.94	6444.76	172.72	88.7313	90.0144	88.7387	1.25489	1.1598	1.17181	1.16012	3583.98	7920.8	38.9913	166.475	1.03077	1.24709
2021-08-20	8501.15	6662.61	6795.25	6666.35	184.138	88.7314	90.6456	88.7456	1.2543	1.15017	1.16638	1.15067	3574.06	8391.24	38.6557	172.647	1.0181	1.2413
2021-08-21	9055.94	6874.82	7063.05	6880.64	196.263	88.5568	91.221	88.5813	1.25361	1.14071	1.16113	1.14141	3550.36	8871.17	38.2259	177.673	1.00488	1.23447
2021-08-22	9652.79	7084.94	7342.13	7093.28	209.244	88.5153	92.0354	88.5544	1.25386	1.13254	1.15751	1.13343	3520.48	9375.19	37.7491	182.701	0.993391	1.22907
2021-08-23	10298.1	7296.07	7637.43	7307.4	223.205	88.7674	93.247	88.8258	1.25521	1.12595	1.15585	1.12704	3488.96	9911.87	37.2552	188.392	0.98459	1.22582
2021-08-24	10997.4	7498.63	7948.67	7514.28	238.267	88.9929	94.5974	89.0759	1.25751	1.11918	1.15545	1.12058	3454	10472.6	36.728	193.427	0.977351	1.22293
2021-08-25	11756.7	7691.89	8277.51	7714.01	254.585	89.1437	96.0645	89.2591	1.26059	1.11222	1.15603	1.11413	3417.86	11055.8	36.1974	197.549	0.971839	1.21996
2021-08-26	12577.8	7871.88	8623.17	7904.8	272.203	89.1893	97.6419	89.3506	1.2638	1.10467	1.15702	1.10753	3380.81	11655.9	35.6687	200.577	0.967652	1.21625
2021-08-27	13459	8034.04	8983.53	8085.73	291.053	89.1254	99.337	89.3573	1.26637	1.0962	1.15785	1.10081	3341.45	12268	35.1295	202.692	0.963993	1.21156
2021-08-28	14404.3	8177.31	9359.78	8256.52	311.216	88.9673	101.196	89.3085	1.26836	1.08708	1.15857	1.09408	3295.62	12890.7	34.5428	203.972	0.959409	1.20613
2021-08-29	15411.2	8303.8	9749.61	8416.94	332.772	88.8501	103.364	89.3506	1.26929	1.07793	1.15883	1.08743	3243.73	13521.5	33.9313	205.49	0.954055	1.20011
2021-08-30	16479.8	8416.97	10153	8568.78	355.743	88.8151	105.877	89.5294	1.26919	1.06937	1.15867	1.08118	3188.18	14157.7	33.3055	207.661	0.948719	1.19364
2021-08-31	17619.8	8509.14	10572.6	8708.98	380.361	88.7179	108.61	89.7027	1.26881	1.06043	1.15847	1.07493	3128.26	14781.5	32.652	209.276	0.943165	1.18559
2021-09-01	18866.9	8595.5	11036.3	8861.03	406.127	88.4046	111.403	89.7249	1.27038	1.05312	1.16112	1.0716	3076.06	15420.8	31.9501	209.875	0.941069	1.17883
2021-09-02	20238.9	8679.86	11554.5	9031.73	433.181	87.8926	114.31	89.6346	1.27391	1.04761	1.16668	1.07132	3034.33	16085	31.2285	209.596	0.942776	1.17388
2021-09-03	21800.4	8781.46	12160.7	9244.66	463.02	87.458	117.736	89.7415	1.28188	1.04576	1.17715	1.07599	3011.4	16820	30.609	209.268	0.950224	1.17347
2021-09-04	23569	8900.4	12861.8	9501.23	496.196	87.1269	121.774	90.1003	1.29266	1.04668	1.19102	1.08433	3007.35	17631	30.1202	209.142	0.962417	1.17641
2021-09-05	25577.4	9051.79	13673.9	9811.96	533.481	87.0625	126.687	90.9034	1.30555	1.0513	1.20768	1.09616	3020.67	18532	29.7759	210.146	0.977808	1.18218
2021-09-06	27513	9138.62	14430.4	10063.4	569.961	86.5212	131.241	91.3477	1.30336	1.04743	1.21105	1.09769	3017.49	19300.1	29.3223	210.729	0.984433	1.17579
2021-09-07	28989.2	9062.54	14949.8	10144.7	597.105	84.4013	133.463	90.1881	1.27414	1.02559	1.19033	1.07938	2967.62	19675.8	28.3928	207.325	0.973497	1.14574
2021-09-08	29893.5	8807.79	15175.6	10026.9	614.802	80.9946	133.498	87.6656	1.22498	0.98823	1.14997	1.04374	2864.44	19601.4	27.0854	200.254	0.946036	1.09703
2021-09-09	30651.9	8511.26	15332.5	9862.57	630.32	77.4691	133.243	85.0315	1.18238	0.954362	1.11446	1.01164	2752.44	19368.4	25.785	192.292	0.920148	1.05238
2021-09-10	31336.9	8200.25	15462.3	9681.63	644.772	74.0428	133.026	82.5064	1.14911	0.926789	1.08701	0.986237	2639.78	19035.7	24.5448	184.114	0.898959	1.01498
2021-09-11	31963.9	7873.35	15574.1	9488.54	658.363	70.667	132.778	80.0247	1.12373	0.90389	1.06662	0.96662	2529.32	18624.2	23.3761	175.928	0.882656	0.98416
2021-09-12	32464.1	7527.48	15641.3	9271.88	669.293	67.2323	132.244	77.4533	1.10177	0.8838	1.04962	0.950073	2417.36	18127.8	22.2268	167.687	0.868803	0.957604
2021-09-13	33219.4	7254.96	15856.4	9144.62	683.421	64.3665	132.82	75.5575	1.09481	0.876405	1.04763	0.947154	2332.69	17769.8	21.2946	161.012	0.867162	0.945525
2021-09-14	34649.4	7112.85	16406.1	9196.1	710.431	62.7651	136.31	75.2391	1.11221	0.887064	1.06915	0.964807	2293.77	17701.4	20.8154	157.46	0.883526	0.953154
2021-09-15	36279.8	7000.04	17064.4	9295.77	742.224	61.5479	140.857	75.4481	1.13176	0.900549	1.09328	0.985389	2268.28	17648.5	20.5082	154.696	0.903089	0.96182
2021-09-16	37092.6	6751.66	17361.5	9205.9	758.912	59.1395	142.376	74.1263	1.12015	0.893674	1.08795	0.981661	2199.21	17177.9	19.8103	148.7	0.901135	0.946235
2021-09-17	37726.2	6486.7	17596.6	9085.68	772.905	56.6443	143.54	72.6739	1.10407	0.883915	1.0781	0.974064	2122.55	16586.2	19.0642	142.135	0.894283	0.925869
2021-09-18	38251.7	6221.68	17807.2	8956.27	785.189	54.2114	144.674	71.2667	1.08815	0.874499	1.06828	0.966445	2044.48	15920.4	18.3262	135.336	0.886498	0.90467
2021-09-19	38748.5	5965.31	18029	8834.26	797.652	51.9411	146.058	70.0295	1.07539	0.866944	1.06135	0.961129	1970.57	15242.9	17.6528	128.8	0.880865	0.886488
2021-09-20	38825	5663.34	18069.2	8629.56	804.085	49.4478	146.372	68.3864	1.05477	0.852932	1.04577	0.948031	1879.32	14433.6	16.8848	121.66	0.867454	0.863565
2021-09-21	38091.8	5275.06	17747.3	8269.32	795.338	46.2132	143.723	65.5189	1.01781	0.826157	1.01327	0.920045	1758.44	13391.4	15.8577	112.741	0.840734	0.829299
2021-09-22	37532.2	4926.71	17521.8	7958.74	790.558	43.4387	142.172	63.223	0.994367	0.807438	0.993722	0.902295	1650.12	12442.2	14.9815	104.959	0.822205	0.804387
2021-09-23	37641	4668.32	17621.4	7789.77	800.666	41.6626	143.908	62.3904	0.995315	0.805111	0.998169	0.904525	1570.72	11712.9	14.4399	99.5514	0.820086	0.79653
2021-09-24	37577.5	4400.23	17649.5	7590.36	808.182	39.8703	145.331	61.4525	0.993534	0.800461	0.999429	0.903825	1486.29	10962.6	13.8878	94.2213	0.81496	0.787433
2021-09-25	37290.3	4117.33	17578.9	7349.37	811.816	37.9784	146.15	60.2759	0.986911	0.791527	0.995312	0.898052	1395.42	10164.2	13.3005	88.6329	0.805074	0.773763
2021-09-26	36760.9	3821.31	17396.8	7065.86	811.237	35.9752	146.23	58.8228	0.975425	0.778223	0.985745	0.88723	1299.53	9335.42	12.6722	82.8273	0.790948	0.756146
2021-09-27	36112.5	3537.66	17179.8	6780.71	806.207	33.8961	145.663	57.1415	0.963216	0.765842	0.976148	0.877075	1206.78	8540.63	12.0011	76.9306	0.777667	0.739607
2021-09-28	35398.2	3270.26	16953.2	6503.89	797.665	31.7793	144.567	55.2822	0.95198	0.755273	0.96822	0.868959	1119.41	7788.83	11.3105	71.0241	0.766695	0.724747
2021-09-29	34677	3033.81	16765.5	6261.3	784.625	29.6583	143.003	53.2919	0.943189	0.75005	0.964555	0.866215	1042.33	7110.15	10.604	65.1621	0.761454	0.714312
2021-09-30	33974.3	2825.02	16629.1	6053.8	767.958	27.5592	141.045	51.201	0.937048	0.749388	0.965106	0.868414	975.589	6506.36	9.90606	59.4989	0.761959	0.708505
2021-10-01	33365	2644.31	16577.6	5889.95	750.693	25.5796	139.177	49.1962	0.935026	0.753396	0.970925	0.876159	919.902	5986.37	9.25842	54.309	0.768742	0.708466
2021-10-02	32798.5	2487.64	16585.2	5761.35	732.846	23.7442	137.441	47.3274	0.934896	0.760984	0.979359	0.887501	873.432	5535.58	8.66482	49.5928	0.780239	0.712758
2021-10-03	32218.2	2349.42	16626.9	5657.29	713.03	22.0371	135.763	45.5725	0.934476	0.770486	0.988124	0.900169	833.697	5131.45	8.1148	45.2363	0.794122	0.718618
2021-10-04	31811.7	2235.69	16799.9	5603.97	696	20.5702	135.043	44.2041	0.939125	0.784191	1.00269	0.918134	803.509	4793.01	7.65923	41.5121	0.813269	0.729182
2021-10-05	31801.7	2156.36	17231.9	5637.32	687.357	19.4829	136.545	43.603	0.954809	0.806171	1.02943	0.946806	786.568	4532.66	7.35299	38.6065	0.841804	0.747262
2021-10-06	31802.4	2083.85	17704	5685.07	680.528	18.5466	138.659	43.261	0.968009	0.825786	1.05237	0.972168	772.291	4293.46	7.10706	36.0682	0.867659	0.763611
2021-10-07	31750.4	2013.38	18179.2	5735.39	674.378	17.7074	141.063	43.0704	0.976478	0.840944	1.06892	0.991802	758.953	4066.86	6.90029	33.7985	0.888555	0.776607
2021-10-08	31630.1	1943.41	18646.8	5784.86	668.369	16.9426	143.656	42.9911	0.98037	0.85142	1.07942	1.00579	746.074	3849.13	6.72349	31.7223	0.904397	0.785877
2021-10-09	31421.6	1873.74	19092.9	5830.77	661.772	16.2346	146.33	42.9918	0.979987	0.857854	1.08448	1.01479	733.364	3638.37	6.56754	29.7872	0.915682	0.791586
2021-10-10	31132.5	1805.62	19519.7	5875.04	654.345	15.5752	149.058	43.0623	0.976593	0.861659	1.08576	1.02035	721.005	3434.51	6.42773	27.9772	0.923638	0.794373
2021-10-11	30778	1738.81	19931.5	5918.87	646.23	14.9531	151.772	43.1764	0.971481	0.863431	1.08475	1.02371	709.107	3240.55	6.30184	26.3028	0.929309	0.795621
2021-10-12	30359.6	1673.36	20325.1	5962.09	637.277	14.3602	154.41	43.316	0.965241	0.863779	1.08216	1.02557	697.642	3053.9	6.18672	24.7204	0.933375	0.795249
2021-10-13	29880.2	1609.42	20697.2	6004.69	627.422	13.7935	156.949	43.4775	0.958284	0.863207	1.07847	1.02645	686.576	2876.84	6.08035	23.2459	0.936328	0.794316
2021-10-14	29349.1	1547.44	21049.7	6048	616.776	13.2533	159.403	43.6683	0.951096	0.862284	1.07424	1.02695	676.017	2706.09	5.98263	21.8366	0.938716	0.792238
2021-10-15	28770.2	1487.35	21379.6	6091.83	605.349	12.7378	161.755	43.8863	0.943834	0.861155	1.06961	1.02721	665.922	2539.71	5.89284	20.4743	0.940735	0.788665
2021-10-16	28153.2	1429.86	21688.7	6138.04	593.376	12.2533	164.076	44.1602	0.936786	0.860375	1.0649	1.02766	656.522	2380.39	5.81341	19.1866	0.942897	0.784683
2021-10-17	27483.2	1374.35	21960.4	6182.84	580.291	11.7874	166.196	44.446	0.92934	0.859621	1.05942	1.02767	647.409	2228.57	5.73748	17.9669	0.944677	0.780645
2021-10-18	26763.3	1320.38	22189.5	6225.14	566.106	11.3332	168.01	44.7155	0.92153	0.858638	1.05318	1.02715	638.403	2081.69	5.6622	16.7832	0.945905	0.775732
2021-10-19	26000.8	1268.05	22374.9	6265.26	550.981	10.8918	169.51	44.9714	0.913556	0.85755	1.04641	1.0263	629.543	1940.58	5.58817	15.6419	0.94677	0.770345
2021-10-20	25201.5	1217.33	22514	6302.81	534.978	10.4625	170.667	45.2091	0.905532	0.856404	1.03922	1.02518	620.78	1806.25	5.51462	14.5518	0.947327	0.765008
2021-10-21	24380.5	1168.56	22613.5	6339.95	518.449	10.0497	171.544	45.4482	0.897879	0.855487	1.03211	1.02423	612.327	1679.12	5.44424	13.5205	0.947986	0.759974
2021-10-22	23535.7	1121.32	22664.6	6374.38	501.324	9.64928	172.063	45.6683	0.890318	0.854486	1.02473	1.02306	603.975	1558.23	5.37468	12.5429	0.948443	0.754849
2021-10-23	22681.1	1076.08	22675.3	6408.63	483.932	9.26798	172.342	45.9058	0.883206	0.853819	1.01751	1.02213	595.976	1444.56	5.30925	11.6302	0.949141	0.750174
2021-10-24	21819.4	1032.85	22642.9	6442.25	466.299	8.90452	172.36	46.1565	0.876429	0.853495	1.01035	1.02134	588.311	1338.47	5.24703	10.7817	0.950036	0.746253
2021-10-25	20955.9	991.315	22567.8	6474.74	448.516	8.5554	172.066	46.4025	0.869996	0.853259	1.00323	1.02056	580.876	1238.85	5.18704	9.98644	0.950933	0.742551
2021-10-26	20096.1	951.437	22451.6	6506.3	430.698	8.22008	171.461	46.6436	0.86394	0.853095	0.996206	1.01984	573.675	1145.49	5.12928	9.24111	0.951836	0.73903
2021-10-27	19253.7	913.601	22306.2	6540.36	413.215	7.90297	170.651	46.9098	0.858672	0.853398	0.989769	1.01968	567.001	1058.65	5.07699	8.54912	0.953242	0.736031
2021-10-28	18419.1	877.222	22117.5	6572.59	395.819	7.59655	169.49	47.1565	0.85355	0.853627	0.983146	1.0193	560.51	977.607	5.02546	7.90154	0.954505	0.733208
2021-10-29	17593.3	842.126	21883.5	6601.95	378.54	7.3	167.973	47.3796	0.848444	0.853645	0.976215	1.01856	554.116	901.914	4.97407	7.29562	0.955482	0.730407
2021-10-30	16779.1	808.371	21605.8	6628.49	361.45	7.01476	166.149	47.5913	0.843367	0.853582	0.969045	1.01753	547.875	831.538	4.92376	6.73212	0.956325	0.727811
2021-10-31	15983.8	776.165	21292.8	6654.15	344.7	6.74291	164.089	47.8096	0.838593	0.85374	0.96201	1.0166	541.865	766.541	4.87531	6.21161	0.957212	0.725747
2021-11-01	15202.8	744.999	20936.9	6675.37	328.171	6.47816	161.666	47.9865	0.83376	0.853594	0.954684	1.01522	535.842	706.141	4.82554	5.72609	0.957723	0.723733
2021-11-02	14444.3	715.111	20549.2	6694.81	312.083	6.2241	158.989	48.1515	0.829248	0.853498	0.947536	1.0139	530.013	650.288	4.77748	5.27643	0.958296	0.721987
2021-11-03	13701.6	686.063	20119.9	6708.06	296.254	5.97516	155.946	48.259	0.824561	0.852975	0.940005	1.01198	524.057	598.397	4.72684	4.85672	0.958362	0.720136
2021-11-04	12982.5	658.119	19661.1	6718.09	280.889	5.73507	152.656	48.3415	0.820111	0.852446	0.93261	1.01004	518.181	550.416	4.67669	4.46778	0.958389	0.718426
2021-11-05	12291.2	631.36	19180.9	6726.43	266.107	5.50578	149.201	48.4187	0.81612	0.852093	0.925617	1.00834	512.538	506.142	4.6294	4.10926	0.9587	0.716931
2021-11-06	11631	605.974	18687	6735.16	252.014	5.29007	145.681	48.5215	0.812765	0.852236	0.91923	1.00716	507.307	465.515	4.58727	3.78169	0.959604	0.715941
2021-11-07	10998.3	581.76	18176.4	6742.18	238.486	5.0845	142.042	48.6225	0.809717	0.852611	0.913097	1.00609	502.24	428.195	4.54653	3.48112	0.960539	0.715312
2021-11-08	10395.4	558.698	17656.2	6748.74	225.584	4.88916	138.32	48.7265	0.807121	0.853211	0.907389	1.00526	497.446	393.901	4.50867	3.20518	0.961683	0.71495
2021-11-09	9820.68	536.677	17126.7	6754.05	213.273	4.70255	134.504	48.822	0.804824	0.853901	0.901939	1.0045	492.87	362.362	4.4728	2.95125	0.962891	0.714739
2021-11-10	9276.6	515.804	16595.9	6760.35	201.62	4.52595	130.66	48.9287	0.803042	0.854906	0.897006	1.0041	488.672	333.444	4.44083	2.71853	0.964462	0.71482
2021-11-11	8762.6	496.054	16066.6	6768.06	190.614	4.35909	126.812	49.0501	0.801759	0.856236	0.892578	1.00406	484.855	306.945	4.41281	2.50534	0.966348	0.715186
2021-11-12	8275.85	477.265	15537.5	6775.72	180.19	4.20053	122.95	49.175	0.800744	0.85765	0.888399	1.00407	481.356	282.605	4.38805	2.30968	0.96836	0.715651
2021-11-13	7814.15	459.393	15008.5	6782.59	170.295	4.0497	119.085	49.3027	0.799829	0.859124	0.884319	1.00398	478.13	260.256	4.36564	2.13008	0.970378	0.716205
2021-11-14	7376.43	442.344	14481.1	6788.29	160.903	3.90536	115.206	49.4204	0.798981	0.860547	0.880315	1.00374	475.174	239.758	4.34521	1.96522	0.972388	0.716906
2021-11-15	6962.94	426.119	13959.5	6793.85	152.018	3.76799	111.352	49.5393	0.798329	0.86201	0.876547	1.00353	472.548	220.929	4.32776	1.81374	0.974519	0.717649
2021-11-16	6573.11	410.696	13446.1	6799.67	143.627	3.63741	107.541	49.6624	0.797921	0.863548	0.873083	1.00342	470.27	203.639	4.31355	1.67454	0.976792	0.718451
2021-11-17	6204.92	395.98	12940.3	6804.69	135.683	3.5125	103.762	49.7779	0.797624	0.865037	0.869778	1.00322	468.257	187.735	4.30158	1.54626	0.979019	0.719208
2021-11-18	5856.03	381.845	12440.5	6807.17	128.137	3.39196	99.9982	49.8694	0.797244	0.866278	0.866427	1.0027	466.402	173.079	4.29047	1.42767	0.980974	0.719815
2021-11-19	5522.12	368.079	11940.5	6802.73	120.889	3.27326	96.1975	49.899	0.796291	0.866865	0.862527	1.00127	464.407	159.484	4.27638	1.31705	0.982083	0.719895
2021-11-20	5190.77	353.941	11416.1	6774.91	113.632	3.1467	92.1098	49.7014	0.793004	0.865121	0.856225	0.996701	461.196	146.625	4.24501	1.21069	0.980215	0.718279
2021-11-21	4877.63	340.347	10903.3	6743.96	106.768	3.02526	88.1028	49.4863	0.790031	0.863593	0.850421	0.992595	458.108	134.805	4.2153	1.113	0.978784	0.716883
2021-11-22	4585.21	327.493	10410.4	6714.67	100.369	2.91162	84.2609	49.3026	0.78802	0.862942	0.845771	0.989734	455.462	123.999	4.19151	1.02409	0.978559	0.716096
2021-11-23	4311.9	315.317	9936.48	6686.27	94.3979	2.80506	80.5763	49.1437	0.78683	0.863018	0.842079	0.987817	453.209	114.112	4.17298	0.943088	0.979275	0.715843
2021-11-24	4056.36	303.772	9481.22	6658.49	88.8226	2.70485	77.0406	49.003	0.786302	0.863657	0.839156	0.986586	451.328	105.06	4.1592	0.869138	0.980688	0.716022
2021-11-25	3818.59	292.894	9047.06	6633.36	83.6477	2.61161	73.6804	48.901	0.786536	0.86494	0.837093	0.986156	449.955	96.7948	4.15193	0.801918	0.982919	0.716734
2021-11-26	3599.78	282.842	8639.28	6615.71	78.9059	2.52741	70.5567	48.8903	0.787922	0.867325	0.83629	0.987045	449.397	89.2893	4.15516	0.741367	0.986447	0.718234
2021-11-27	3407.84	274.287	8279.11	6624.91	74.7956	2.46075	67.8869	49.1632	0.792458	0.872915	0.838805	0.991863	450.927	82.6652	4.18533	0.689161	0.9938	0.72211
2021-11-28	3230.38	266.392	7939.36	6640.15	70.9992	2.40001	65.3776	49.4942	0.797305	0.878777	0.841633	0.996706	453.179	76.6281	4.22302	0.641662	1.00119	0.726266
2021-11-29	3063.14	258.877	7611.7	6654.86	67.4067	2.34134	62.9358	49.8089	0.801442	0.883875	0.843748	1.00035	455.719	71.0603	4.26189	0.597551	1.00741	0.729914
2021-11-30	2904.77	251.744	7293.66	6668.2	64.0154	2.28491	60.5518	50.1076	0.804675	0.888313	0.844915	1.00279	458.597	65.9294	4.30264	0.556595	1.01267	0.733114
2021-12-01	2749	244.359	6972.27	6664.52	60.6094	2.22248	58.0576	50.2086	0.805429	0.889953	0.843719	1.0019	460.579	61.0614	4.32856	0.516804	1.01443	0.73426
2021-12-02	2600.94	237.243	6660.42	6657.5	57.3658	2.1613	55.6145	50.2693	0.805569	0.891127	0.842015	1.00044	462.707	56.5523	4.3541	0.479635	1.0157	0.73495
2021-12-03	2462.23	231.049	6358.99	6656.4	54.5104	2.11107	53.3522	50.4819	0.805971	0.894624	0.840132	1.0001	466.323	52.5291	4.40011	0.446952	1.01969	0.737502
2021-12-04	2331.51	225.237	6069.66	6655.36	51.8147	2.06418	51.1741	50.7	0.806435	0.898252	0.838431	0.999872	470.429	48.8384	4.45113	0.416947	1.02377	0.740269
2021-12-05	2208.17	219.71	5792.45	6653.46	49.2319	2.01919	49.0597	50.8958	0.806922	0.9016	0.836978	0.999592	474.875	45.4263	4.50447	0.389069	1.02749	0.742771
2021-12-06	2091.72	214.433	5527.12	6650.38	46.7501	1.97574	47.007	51.0649	0.807423	0.904584	0.835775	0.99921	479.623	42.2649	4.55968	0.363093	1.03076	0.744913
2021-12-07	1981.77	209.39	5273.35	6646.04	44.3689	1.9338	45.0188	51.2099	0.807938	0.907243	0.834793	0.998727	484.669	39.3339	4.61694	0.338886	1.03364	0.74672
2021-12-08	1877.93	204.572	5030.73	6640.39	42.0905	1.89345	43.0986	51.3354	0.808465	0.909652	0.833997	0.99816	490.02	36.6161	4.67665	0.316334	1.03623	0.748261
2021-12-09	1779.85	199.968	4798.87	6633.37	39.9162	1.85471	41.2487	51.4446	0.809002	0.911877	0.83335	0.997522	495.686	34.094	4.73912	0.295324	1.03861	0.749567
2021-12-10	1687.19	195.569	4577.37	6624.94	37.8469	1.81767	39.4716	51.5424	0.809548	0.913975	0.832824	0.996827	501.675	31.7555	4.80481	0.275801	1.04084	0.750757
2021-12-11	1599.63	191.365	4365.81	6615.04	35.8805	1.78221	37.7653	51.6277	0.810096	0.915976	0.83239	0.996083	507.992	29.5887	4.87376	0.257658	1.04296	0.751923
2021-12-12	1516.9	187.349	4163.88	6603.7	34.0152	1.74833	36.1292	51.7018	0.810673	0.91793	0.832058	0.995314	514.651	27.582	4.94616	0.240806	1.04502	0.753136
2021-12-13	1438.74	183.514	3971.25	6590.94	32.2479	1.716	34.5624	51.7653	0.811282	0.919859	0.83182	0.99453	521.663	25.723	5.02221	0.225155	1.04705	0.754403
2021-12-14	1364.91	179.853	3787.58	6576.77	30.575	1.68515	33.0629	51.8186	0.811925	0.921774	0.831671	0.993739	529.042	24	5.10205	0.210613	1.04905	0.755715
2021-12-15	1295.17	176.361	3612.57	6561.28	28.9931	1.65577	31.6293	51.8625	0.812613	0.923696	0.831614	0.992952	536.805	22.4028	5.18591	0.197104	1.05105	0.757077
2021-12-16	1229.28	173.029	3445.83	6544.44	27.4977	1.62783	30.2598	51.898	0.813329	0.925617	0.831632	0.992163	544.962	20.9213	5.27403	0.18455	1.05305	0.758458
2021-12-17	1167.02	169.851	3287.03	6526.25	26.084	1.60126	28.952	51.9251	0.814067	0.927533	0.831718	0.991371	553.527	19.5462	5.36656	0.172879	1.05503	0.759844
2021-12-18	1108.19	166.821	3135.83	6506.75	24.7481	1.57597	27.7026	51.9419	0.814831	0.929459	0.831869	0.990583	562.516	18.2701	5.4635	0.162022	1.05702	0.761264
2021-12-19	1052.59	163.935	2991.91	6485.98	23.4858	1.55192	26.5095	51.9484	0.81562	0.931398	0.832084	0.989802	571.948	17.0856	5.56506	0.15192	1.05902	0.762726
2021-12-20	1000.04	161.187	2854.95	6463.95	22.2932	1.52905	25.3703	51.9445	0.816431	0.933349	0.832357	0.989027	581.84	15.9858	5.67142	0.142517	1.06102	0.764231
2021-12-21	950.361	158.572	2724.61	6440.69	21.1662	1.50735	24.2828	51.9306	0.81726	0.935313	0.832685	0.988258	592.21	14.9645	5.78278	0.133763	1.06302	0.765776
2021-12-22	903.384	156.086	2600.61	6416.21	20.1013	1.48676	23.2448	51.9065	0.818105	0.937291	0.833061	0.987496	603.08	14.0156	5.89937	0.125609	1.06504	0.767359
2021-12-23	858.953	153.725	2482.63	6390.54	19.095	1.46729	22.2549	51.8738	0.81896	0.939282	0.833482	0.986737	614.469	13.1338	6.02156	0.118016	1.06706	0.768974
2021-12-24	816.919	151.483	2370.38	6363.67	18.1441	1.44893	21.3112	51.8332	0.819821	0.941285	0.83394	0.985981	626.401	12.3138	6.14965	0.110943	1.06908	0.770614
2021-12-25	777.146	149.359	2263.6	6335.65	17.2454	1.43164	20.4115	51.7846	0.820688	0.943299	0.834435	0.985228	638.897	11.5511	6.28391	0.104352	1.07111	0.772276
2021-12-26	739.509	147.347	2162.03	6306.51	16.3959	1.41538	19.5538	51.7277	0.821567	0.945328	0.834972	0.984483	651.984	10.8414	6.42458	0.0982074	1.07314	0.773959
2021-12-27	703.897	145.447	2065.46	6276.39	15.5927	1.4001	18.736	51.6619	0.822468	0.947385	0.83556	0.983762	665.699	10.181	6.5719	0.0924753	1.0752	0.775674
2021-12-28	670.205	143.66	1973.67	6245.43	14.833	1.38579	17.9561	51.5871	0.823405	0.94949	0.836212	0.983079	680.084	9.56632	6.72614	0.0871252	1.0773	0.777438
2021-12-29	638.334	141.985	1886.47	6213.76	14.1143	1.37241	17.2123	51.5035	0.824385	0.95166	0.836935	0.982446	695.186	8.99427	6.88765	0.0821295	1.07945	0.779265
2021-12-30	608.185	140.421	1803.64	6181.49	13.4344	1.35995	16.503	51.4113	0.825411	0.953899	0.837731	0.981865	711.051	8.4618	7.05685	0.0774631	1.08167	0.781162
