# Supplementary material for: Population-level implications of the Israeli booster campaign to curtail COVID-19 resurgence
Source: Sci Transl Med. 2022 Apr 12:eabn9836. doi: 10.1126/scitranslmed.abn9836 (PMC9012104; doi:10.1126/scitranslmed.abn9836)
Supplement: Supplementary file 3 — Data files S1 and S2 [file scitranslmed.abn9836_data_files.zip › abn9836_data_file_s2.xlsx]

## Sheet: data_file_S2
dates	detected_nv	detected_v	detected_b	severe_nv	severe_v	severe_b
2021-07-01	152	147	0	4	2	0
2021-07-02	178	146	0	2	4	0
2021-07-03	108	80	0	2	1	0
2021-07-04	171	176	0	3	8	0
2021-07-05	283	214	0	3	4	0
2021-07-06	292	231	0	3	7	0
2021-07-07	254	266	0	0	2	0
2021-07-08	196	266	0	2	6	0
2021-07-09	259	274	0	6	7	0
2021-07-10	135	126	0	0	4	0
2021-07-11	172	269	0	2	5	0
2021-07-12	342	413	0	4	10	0
2021-07-13	341	400	0	5	8	0
2021-07-14	366	402	0	4	10	0
2021-07-15	421	438	0	1	5	0
2021-07-16	546	569	0	4	8	0
2021-07-17	203	234	0	3	9	0
2021-07-18	370	453	0	8	14	0
2021-07-19	667	693	0	7	13	0
2021-07-20	629	771	0	11	13	0
2021-07-21	623	706	0	7	18	0
2021-07-22	607	666	0	9	18	0
2021-07-23	640	777	0	7	16	0
2021-07-24	445	522	0	6	11	0
2021-07-25	608	797	1	4	21	0
2021-07-26	911	1198	1	13	28	0
2021-07-27	998	1264	1	12	31	0
2021-07-28	990	1173	0	19	35	0
2021-07-29	939	1208	0	17	29	0
2021-07-30	1093	1332	0	9	42	0
2021-07-31	1029	1053	0	15	32	0
2021-08-01	965	1132	3	19	36	1
2021-08-02	1782	2025	3	27	47	1
2021-08-03	1528	1751	1	24	37	0
2021-08-04	1567	1893	2	14	32	0
2021-08-05	1716	2134	5	21	54	1
2021-08-06	1791	2034	16	28	42	0
2021-08-07	1377	1516	27	21	24	2
2021-08-08	1498	1836	39	33	46	2
2021-08-09	2858	3347	112	43	62	4
2021-08-10	2541	3085	161	27	56	6
2021-08-11	2603	3202	171	40	57	12
2021-08-12	2733	3171	165	35	50	8
2021-08-13	2755	2994	162	38	47	8
2021-08-14	1880	2161	137	32	34	5
2021-08-15	2344	2623	148	51	44	11
2021-08-16	4115	4248	312	62	45	18
2021-08-17	3798	3855	224	48	37	13
2021-08-18	3902	3765	237	56	35	12
2021-08-19	3777	3722	224	52	36	12
2021-08-20	3971	3587	231	43	32	5
2021-08-21	2700	2491	163	37	27	6
2021-08-22	3069	3160	254	46	22	8
2021-08-23	5140	4431	354	60	40	12
2021-08-24	5104	4484	360	55	27	7
2021-08-25	4852	3912	333	44	20	6
2021-08-26	4698	3971	323	51	25	10
2021-08-27	4597	3564	355	52	25	8
2021-08-28	3714	3144	352	41	26	13
2021-08-29	3349	2957	382	41	19	12
2021-08-30	6345	4127	495	54	21	12
2021-08-31	5877	3840	546	50	21	11
2021-09-01	6488	4123	498	61	21	7
2021-09-02	6725	3922	508	45	21	12
2021-09-03	5786	3494	469	51	19	7
2021-09-04	2881	1873	256	34	15	3
2021-09-05	3190	2211	379	36	15	3
2021-09-06	6823	3269	635	58	10	9
2021-09-07	4236	2097	445	31	7	6
2021-09-08	1929	1118	232	30	13	2
2021-09-09	4987	2438	436	57	19	5
2021-09-10	6644	2595	474	61	16	3
2021-09-11	6950	2753	407	67	27	5
2021-09-12	5019	2309	348	52	22	4
2021-09-13	7269	3071	433	76	19	3
2021-09-14	6553	2709	402	59	11	8
2021-09-15	5932	2480	323	53	20	4
2021-09-16	2309	826	101	31	7	1
2021-09-17	3376	1311	255	51	16	2
2021-09-18	5641	2491	389	48	18	3
2021-09-19	4430	1738	289	45	14	5
2021-09-20	5959	2319	390	53	15	8
2021-09-21	3241	1285	221	38	17	2
2021-09-22	3937	1740	261	39	12	7
2021-09-23	4275	1795	271	43	10	3
2021-09-24	3346	1342	217	50	13	3
2021-09-25	1756	705	155	18	10	6
2021-09-26	2466	1129	193	32	8	5
2021-09-27	3389	1485	269	35	9	5
2021-09-28	1547	707	121	22	4	0
2021-09-29	2382	996	168	28	5	4
2021-09-30	3045	1080	188	33	9	3
2021-10-01	2417	931	175	25	6	3
2021-10-02	1092	544	79	27	6	2
2021-10-03	1735	776	133	25	6	1
2021-10-04	2155	883	166	20	3	1
2021-10-05	1724	605	148	22	5	2
2021-10-06	1650	566	139	18	9	2
2021-10-07	1518	448	100	29	4	1
2021-10-08	1414	437	125	23	6	1
2021-10-09	717	227	79	15	2	0
2021-10-10	1050	303	113	14	5	3
2021-10-11	1748	414	146	14	4	4
2021-10-12	1324	328	120	11	2	3
2021-10-13	1305	330	108	16	2	3
2021-10-14	997	248	76	9	3	5
2021-10-15	1140	310	102	10	3	4
2021-10-16	533	134	66	7	1	1
2021-10-17	878	237	88	9	2	0
2021-10-18	1113	263	101	12	0	2
2021-10-19	863	183	90	10	4	1
2021-10-20	782	167	73	12	3	0
2021-10-21	747	170	61	6	4	1
2021-10-22	748	164	63	4	1	0
2021-10-23	216	78	30	4	1	1
2021-10-24	626	134	66	5	0	0
2021-10-25	686	155	70	7	1	0
2021-10-26	557	116	43	3	1	1
2021-10-27	477	110	47	5	4	1
2021-10-28	492	115	39	3	4	0
2021-10-29	454	109	49	2	0	1
2021-10-30	161	45	18	2	1	2
2021-10-31	409	78	35	4	1	0
2021-11-01	530	91	60	6	0	1
2021-11-02	489	123	40	2	0	2
2021-11-03	454	116	45	1	3	0
2021-11-04	382	76	47	5	1	0
2021-11-05	412	101	39	2	1	0
2021-11-06	146	24	21	2	0	0
2021-11-07	374	79	45	2	2	0
2021-11-08	423	94	44	4	1	0
2021-11-09	365	72	30	6	1	1
2021-11-10	408	54	25	5	1	1
2021-11-11	286	62	38	8	0	0
2021-11-12	337	61	46	3	1	2
2021-11-13	168	30	28	3	0	1
2021-11-14	293	60	35	3	0	1
2021-11-15	414	67	47	3	0	2
2021-11-16	423	83	44	6	1	0
2021-11-17	352	71	44	3	0	0
2021-11-18	360	67	38	3	0	0
2021-11-19	375	77	54	4	1	0
2021-11-20	177	37	20	1	0	1
2021-11-21	328	69	49	6	0	0
2021-11-22	556	85	66	2	1	0
2021-11-23	438	105	55	4	1	1
2021-11-24	424	57	55	3	2	2
2021-11-25	399	74	58	3	0	1
